# Supplementary material for: The Detrimental Clinical Associations of Anxiety and Depression with Difficult Asthma Outcomes
Source: J Pers Med. 2022 Apr 26;12(5):686. doi: 10.3390/jpm12050686 (PMC9142921; doi:10.3390/jpm12050686)
Supplement: Supplementary file 1 [file jpm-12-00686-s001.zip]

Archive with 1 entries (1 files):
- jpm-1658771-supplementary.pdf
